# Supplementary material for: Taste Cells of the Type III Employ CASR to Maintain Steady Serotonin Exocytosis at Variable Ca2+ in the Extracellular Medium
Source: Cells. 2022 Apr 18;11(8):1369. doi: 10.3390/cells11081369 (PMC9030112; doi:10.3390/cells11081369)
Supplement: Supplementary file 1 [file cells-11-01369-s001.zip]

Archive with 1 entries (1 files):
- cells-1653004-supplementary.pdf
